# Supplementary material for: Exploring the Biocontrol Capability of Non-Mycotoxigenic Strains of Penicillium expansum
Source: Toxins (Basel). 2024 Jan 17;16(1):52. doi: 10.3390/toxins16010052 (PMC10820982; doi:10.3390/toxins16010052)
Supplement: Supplementary file 1 [file toxins-16-00052-s001.zip]

Archive with 1 entries (1 files):
- toxins-2787556-supplementary.pdf
